# Supplementary material for: Analysis of the Reasons for Poor Prognosis in Severe to Profound Sudden Sensorineural Hearing Loss: A Systematic Review and Meta-Analysis
Source: Diagnostics (Basel). 2025 Oct 31;15(21):2770. doi: 10.3390/diagnostics15212770 (PMC12607817; doi:10.3390/diagnostics15212770)
Supplement: Supplementary file 1 [file diagnostics-15-02770-s001.zip]

Archive with 2 entries (2 files):
- diagnostics-3881098-File S1. PRISMA checklist.pdf
- diagnostics-3881098-supplementary.pdf
